# Supplementary material for: Patterns and architecture of genomic islands in marine bacteria
Source: BMC Genomics. 2012 Jul 29;13:347. doi: 10.1186/1471-2164-13-347 (PMC3478194; doi:10.1186/1471-2164-13-347)
Supplement: Additional file 2 — Table listing the 438 GIs detected in our selected 70 marine bacterial genomes including the method to predict them along with some features of the GIs. [file 1471-2164-13-347-S2.xls]

## Sheet: Hoja1
Additional Data File 2. Marine Genomic Island database
Bacterial strain	Number of the GI	Start	Stop	Gi Size (bp)	Prediction method (IslandViewer)	Mobile elements/Insertion (IS) elements	Flanked tRNAs*	Type of tRNA	Phage related genes	tRNA inside the Gi	Other genes of interest
CYANOBACTERIA
Anabaena variabilis ATCC 29413	1	334202	347539	13337	Integrated/ IslandPath-DIMOB	Transposase IS4 family protein	NO		NO
Anabaena variabilis ATCC 29413	2	2050979	2062321	11342	Integrated/ IslandPath-DIMOB	IS1341/IS981/IS1136 transposase	NO		NO
Anabaena variabilis ATCC 29413	3	2335095	2348521	13426	Integrated/ IslandPath-DIMOB	Transposase IS4 family protein	NO		NO
Anabaena variabilis ATCC 29413	4	3153032	3187125	34093	Integrated/ IslandPath-DIMOB	Phage integrase; transposase IS4; probable integrase	YES	Trp	YES	tRNA-Cys	Virulence-associated E (virE)
Anabaena variabilis ATCC 29413	5	3681566	3696963	15397	Integrated/ IslandPath-DIMOB	Transposase; transposase IS66	NO		NO
Anabaena variabilis ATCC 29413	6	3840060	3854025	13965	Integrated/ IslandPath-DIMOB	Phage integrase; tyrosine recombinase XerD subunit	NO		YES		Virulence-associated E (virE)
Anabaena variabilis ATCC 29413	7	4024118	4074991	50873	Integrated/ IslandPath-DIMOB	Phage integrase	YES	Gly	YES	tRNA-Gly	Plasmid maintenance system killer-Plasmid maintenance antidote protein
Anabaena variabilis ATCC 29413	8	4321578	4334604	13026	Integrated/ IslandPath-DIMOB	Tn7-like transposition protein A, C and D	NO		NO		CRISPR array: CRISPR-associated negative regulator
Anabaena variabilis ATCC 29413	9	5140200	5152356	12156	Integrated/ IslandPath-DIMOB	Transposase IS66; transposase	NO		NO
Cyanothece sp. PCC 7424	1	143322	163905	20583	Integrated/ IslandPath-DIMOB	Integrase	YES	Phe	NO		Virulence-associated E (virE)
Cyanothece sp. PCC 7424	2	2744644	2776963	32319	Integrated/ IslandPath-DIMOB	NO	YES	Thr, Tyr	NO
Cyanothece sp. PCC 7424	3	4276239	4323761	47522	Integrated/ IslandPath-DIMOB	Putative transposase; relaxase/mobilization nuclease family protein	NO		NO
Cyanothece sp. PCC 7424	4	4574726	4584584	9858	Integrated/ IslandPath-DIMOB	NO	YES	Pro	NO	tRNA-Pro
Cyanothece sp. PCC 8801	1	3068935	3079711	10776	Integrated/ IslandPath-DIMOB	Transposase IS204/IS1001/IS1096/IS1165 family protein; Transposase-like Mu	NO		NO
Cyanothece sp. PCC 8801	2	4135227	4149101	13874	Integrated/ IslandPath-DIMOB	Tn7-like transposition protein C and D; Transposase IS4 family protein (x2)	YES	Val	NO
Nostoc punctiforme PCC 73102	1	878016	893850	15834	Integrated/ IslandPath-DIMOB	phage integrase family protein	YES	Cys	YES	tRNA-Cys	Virulence-associated E (virE)
Nostoc punctiforme PCC 73102	2	945105	956328	11223	Integrated/ IslandPath-DIMOB	Phage integrase family protein (x2)	YES	Thr, Arg	YES	tRNA-Thr and tRNA-Arg
Nostoc punctiforme PCC 73102	3	1223144	1233712	10568	Integrated/ IslandPath-DIMOB	Transposase IS4 family protein	NO		NO		CRISPR array: No Cas or Csd genes associated
Nostoc punctiforme PCC 73102	4	2417213	2434869	17656	Integrated/ IslandPath-DIMOB	Transposase IS4 family protein	NO		NO
Nostoc punctiforme PCC 73102	5	2474190	2493977	19787	Integrated/ IslandPath-DIMOB	Transposase (x2); transposase IS4 family protein	NO		NO
Nostoc punctiforme PCC 73102	6	2590252	2602923	12671	Integrated/ IslandPath-DIMOB	Transposase IS4 family protein	NO		NO
Nostoc punctiforme PCC 73102	7	3674099	3721824	47725	Integrated/ IslandPath-DIMOB	Transposase IS4 family protein	YES	Asp	NO	tRNA-Asp
Nostoc punctiforme PCC 73102	8	3963321	4013171	49850	Integrated/ IslandPath-DIMOB	Transposase	NO		NO
Nostoc punctiforme PCC 73102	9	4109481	4122422	12941	Integrated/ IslandPath-DIMOB	Transposase family protein	NO		NO
Nostoc punctiforme PCC 73102	10	4168154	4186266	18112	Integrated/ IslandPath-DIMOB	Transposase; transposase IS66	NO		NO
Nostoc punctiforme PCC 73102	11	7493599	7508769	15170	Integrated/ IslandPath-DIMOB	Integrase family protein	YES	Met	NO	t-RNA-Pro (x2)	Virulence-associated E (virE)
Nostoc punctiforme PCC 73102	12	7559894	7571706	11812	Integrated/ IslandPath-DIMOB	Putative transposase	YES	Lys	NO
Nostoc sp. PCC 7120	1	3421	22944	19523	Integrated/ IslandPath-DIMOB	Transposase (x4)	NO		NO		phycobilisome core-membrane linker protein (x2)
Nostoc sp. PCC 7120	2	419061	434207	15146	Integrated/ IslandPath-DIMOB	Transposase	YES	Ala	NO		CRISPR array: No Cas or Csd genes associated
Nostoc sp. PCC 7120	3	2559901	2574247	14346	Integrated/ IslandPath-DIMOB	Transposase	NO		NO
Prochlorococcus marinus str. AS9601	1	372921	382911	9990	Integrated/ IslandPath-DIMOB	NO	YES		NO	tRNA-Thr and tRNA-Tyr
Prochlorococcus marinus str. MIT 9215	1	399192	409663	10471	Integrated/ IslandPath-DIMOB	NO	YES		NO	tRNA-Thr and tRNA-Tyr
Prochlorococcus marinus str. MIT 9312	1	356684	368078	11394	Integrated/ IslandPath-DIMOB	Putative site-specific integrase/recombinase	YES		NO	tRNA-Thr and tRNA-Tyr
Prochlorococcus marinus str. MIT 9312	2	1055546	1069846	14300	Integrated/ IslandPath-DIMOB	NO	YES	Pro, Pseudo	NO		photosystem q(b) protein
Prochlorococcus marinus str. MIT 9312	3	1094853	1106091	11238	Integrated/IslandPick	NO	NO		NO
Prochlorococcus marinus str. NATL1A	1	1351	11986	10635	Integrated/SIGI-HMM	NO	NO		NO
Prochlorococcus marinus str. NATL1A	2	790788	807230	16442	Integrated/SIGI-HMM	NO	NO		NO
Prochlorococcus marinus str. NATL1A	3	814673	824227	9554	Integrated/IslandPick	NO	NO		NO
Prochlorococcus marinus str. NATL2A	1	1226513	1244694	18181	Integrated/IslandPick	NO	YES	Val	NO	tRNA-Val	photosystem II reaction centre protein PsbA/D1
Synechococcus elongatus PCC 6301	1	1561815	1571956	10141	Integrated/SIGI-HMM	NO	NO		NO
Synechococcus sp. CC9311	1	178589	199076	20487	Integrated/SIGI-HMM	NO	NO		NO
Synechococcus sp. CC9311	2	2113105	2150984	37879	Integrated/ IslandPath-DIMOB	Phage integrase family protein	YES	Leu	YES		bacteriophage protein homolog
Synechococcus sp. CC9605	1	138531	149841	11310	Integrated/SIGI-HMM	NO	YES	Arg	NO
Synechococcus sp. CC9605	2	539758	551287	11529	Integrated/ IslandPath-DIMOB	Phage integrase family protein	YES	Arg	YES
Synechococcus sp. CC9605	3	739050	753092	14042	Integrated/ IslandPath-DIMOB	NO	NO		NO
Synechococcus sp. CC9605	4	779590	805263	25673	Integrated/SIGI-HMM	NO	YES	Ser	NO
Synechococcus sp. CC9605	5	896620	920956	24336	Integrated/SIGI-HMM	Phage integrase family protein (x2); possible phage integrase family protein	YES	Ala	YES
Synechococcus sp. CC9605	6	1447576	1461680	14104	Integrated/SIGI-HMM	NO	NO		NO
Synechococcus sp. CC9605	7	1531127	1542054	10927	Integrated/ IslandPath-DIMOB	NO	YES	Lys	NO
Synechococcus sp. CC9605	8	1622471	1635895	13424	Integrated/ IslandPath-DIMOB	NO	NO		NO
Synechococcus sp. CC9605	9	1816149	1826961	10812	Integrated/SIGI-HMM	NO	NO		NO
Synechococcus sp. CC9605	10	2041159	2063085	21926	Integrated/SIGI-HMM	Phage integrase family protein; site-specific recombinase XerD-like	NO		YES
Synechococcus sp. CC9605	11	2380697	2398068	17371	IslandPath-DIMOB	Possible phage integrase family protein	YES	Val	YES	Pseudo tRNA (tRNA-OTHER)
Synechococcus sp. RCC307	1	191795	206670	14875	Integrated/SIGI-HMM	NO	NO		NO
Synechococcus sp. WH 7803	1	556259	566496	10237	Integrated/SIGI-HMM	NO	YES	Thr, Tyr	NO
Synechococcus sp. WH 7803	2	1117015	1128647	11632	Integrated/ IslandPath-DIMOB	NO	YES	Ser	NO
Synechocystis sp. PCC 6803	1	348701	386614	37913	Integrated/ IslandPath-DIMOB	Transposase	YES	Val	NO
Synechocystis sp. PCC 6803	2	960099	971289	11190	Integrated/ IslandPath-DIMOB	Transposase IS4 family protein	NO		NO
Synechocystis sp. PCC 6803	3	1417284	1431898	14614	Integrated/ IslandPath-DIMOB	Transposase	NO		NO		phycobilisome LC linker polypeptide
Synechocystis sp. PCC 6803	4	1611574	1633371	21797	Integrated/ IslandPath-DIMOB	Transposase (X8)	YES	Phe	NO	tRNA-Phe
Synechocystis sp. PCC 6803	5	3055814	3081210	25396	Integrated/ IslandPath-DIMOB	Transposase (x2)	NO		NO
GAMMAPROTEOBACTERIA
Alteromonas macleodii "Deep ecotype"	1	309914	412696	102782	Integrated/ IslandPath-DIMOB	Transposase (x3); Transposase and inactivated derivated (x2); site-specific recombinase, phage integrase family protein (x2)	YES	Phe	NO	tRNA-Phe
Alteromonas macleodii "Deep ecotype"	2	414004	426491	12487	Integrated/ IslandPath-DIMOB	Site-specific recombinase, phage inegrase family protein	NO		NO
Alteromonas macleodii "Deep ecotype"	3	1014074	1034192	20118	Integrated/ IslandPath-DIMOB	ISDet2, transposase OrfB	NO		NO
Alteromonas macleodii "Deep ecotype"	4	1280229	1299165	18936	Integrated/ IslandPath-DIMOB	Site-specific recombinase, resolvase family protein (x2)	NO		NO
Alteromonas macleodii "Deep ecotype"	5	1399890	1412478	12588	Integrated/ IslandPath-DIMOB	Putative transposase IS66 (x2)	NO		NO
Alteromonas macleodii "Deep ecotype"	6	1582301	1596255	13954	Integrated/ IslandPath-DIMOB	ISSod6 transposase	NO		NO
Alteromonas macleodii "Deep ecotype"	7	2187191	2198549	11358	Integrated/ IslandPath-DIMOB	Transposase	NO		NO
Alteromonas macleodii "Deep ecotype"	8	3153959	3172718	18759	Integrated/ IslandPath-DIMOB	Probable transposase; transposase IS4 family protein	NO		NO
Alteromonas macleodii "Deep ecotype"	9	3186484	3208330	21846	Integrated/ IslandPath-DIMOB	Tn 5044 transposase; phage integrase; transposase Tn3; transposase; putative transposase	YES	Arg, Pro	YES
Alteromonas macleodii "Deep ecotype"	10	3882927	3910572	27645	Integrated/SIGI-HMM	Transposase and inactivated derivated; site-specific recombinase, phage integrase (x2)	NO		NO		Plasmid maintenance system killer-Plasmid maintenance antidote protein; putative plasmid protein; plasmid estabilization system
Chromohalobacter salexigens DMS 3043	1	821857	843092	21235	Integrated/SIGI-HMM	NO	NO		NO
Chromohalobacter salexigens DMS 3043	2	1220644	1233525	12881	Integrated/SIGI-HMM	NO	NO		NO
Chromohalobacter salexigens DMS 3043	3	1372063	1382187	10124	Integrated/SIGI-HMM	NO	YES	Ala, Glu	NO
Chromohalobacter salexigens DMS 3043	4	1590497	1604230	13733	Integrated/SIGI-HMM	NO	NO		YES		Putative prophage repressor
Colwelia pshychrerythraea 34H	1	493195	507202	14007	Integrated/ IslandPath-DIMOB	Putative site-specific recombinase	NO		NO
Colwelia pshychrerythraea 34H	2	3054319	3103552	49233	Integrated/ IslandPath-DIMOB	Phage integrase family site-specific recombinase; ISCps3 transposase orfA-orfB; ISCps9 transposase orfA-orfB	YES	Val	YES
Colwelia pshychrerythraea 34H	3	4251552	4261126	9574	IslandPath-DIMOB	NO	NO		NO
Idiomarina loihiensis L2TR	1	731401	743285	11884	Integrated/ IslandPath-DIMOB	Integrase, transposon mobilization protein homolog	YES	Pro	NO	t-RNA-Pro
Idiomarina loihiensis L2TR	2	1327356	1337160	9804	Integrated/ IslandPath-DIMOB	II-IS_2 transposase	NO		NO
Idiomarina loihiensis L2TR	3	1605098	1616345	11247	Integrated/ IslandPath-DIMOB	Transposase IS4 family protein	NO		NO
Idiomarina loihiensis L2TR	4	1715798	1743299	27501	Integrated/ IslandPath-DIMOB	Transposase Tra5 related protein (x2); integrase; XerC/XerD family integrase/recombinase	NO		NO		Transposon related ORF, HTH transcriptional regulator
Idiomarina loihiensis L2TR	5	2785261	2814957	29696	Integrated/ IslandPath-DIMOB	Transposon Tn7 transposition regulatory protein TnsE-TnsD-TnsC-TnsB-TnsA	NO		NO
Marinobacter aquaeolei VT8	1	224323	240708	16385	Integrated/ IslandPath-DIMOB	Phage integrase family protein (x3); integrase, catalytic region	NO		YES
Marinobacter aquaeolei VT8	2	242243	252380	10137	Integrated/ IslandPath-DIMOB	Phage integrase family protein (x2)	NO		YES
Marinobacter aquaeolei VT8	3	448653	462866	14213	IslandPath-DIMOB	Phage integrase family protein ; integrase catalytic subunit; transposase IS3/IS911 (x2)	NO		NO		Plasmid recombination enzime
Marinobacter aquaeolei VT8	4	495638	507020	11382	Integrated/SIGI-HMM	Transposase	YES	Arg	NO
Marinobacter aquaeolei VT8	5	616928	628293	11365	Integrated/ IslandPath-DIMOB	Phage integrase family protein	NO		YES		Phage transcriptional regulator, AlpA (x2)
Marinobacter aquaeolei VT8	6	637870	659261	21391	Integrated/ IslandPath-DIMOB	NO	NO		NO
Marinobacter aquaeolei VT8	7	708294	727167	18873	Integrated/ IslandPath-DIMOB	Transposase Tn3 family protein; resolvase domain-containing protein; transposase IS4 family protein	NO		NO
Marinobacter aquaeolei VT8	8	715702	725531	9829	SIGI-HMM	Transposase Tn3 family protein; resolvase domain containing protein	NO		NO
Marinobacter aquaeolei VT8	9	1363821	1373493	9672	Integrated/ IslandPath-DIMOB	Phage integrase family protein	YES	Gly, Cys	YES	tRNA-Gly and tRNA-Cys
Marinobacter aquaeolei VT8	10	1402654	1430985	28331	Integrated/ IslandPath-DIMOB	Transposase Tn3 family protein; phage integrase family protein; resolvase domain-containing protein	NO		NO
Marinobacter aquaeolei VT8	11	1680400	1698307	17907	Integrated/ IslandPath-DIMOB	Phage integrase family protein; Site-specific recombinase; phage integrase family protein	YES	Ser	YES	tRNA-Ser	Phage transcriptional regulator, AlpA; phage tail tape measure protein, TP901 protein
Marinobacter aquaeolei VT8	12	1831711	1855945	24234	Integrated/SIGI-HMM	NO	NO		NO
Marinobacter aquaeolei VT8	13	2568913	2582515	13602	Integrated/SIGI-HMM	Phage integrase family protein (x2)	NO		NO
Marinobacter aquaeolei VT8	14	2933996	2948634	14638	Integrated	NO	NO		NO
Marinobacter aquaeolei VT8	15	3521539	3531450	9911	Integrated/ IslandPath-DIMOB	Integrase, catalytic region; transposase IS3/IS911 family protein; transposase Tra5 related protein	YES	Phe	NO
Marinobacter aquaeolei VT8	16	3541856	3555939	14083	Integrated	Transposase, mutator type; integron integrase; phage integrase family protein	NO		NO		Putative plasmid pTOM9; plasmid maintenance system killer; XRE family plasmid maintenance sytem antidote protein
Marinobacter aquaeolei VT8	17	4270325	4282500	12175	Integrated/SIGI-HMM	NO	NO		NO
Marinomonas sp. MWYL1	1	316803	331692	14889	IslandPath-DIMOB	Transposase IS116/IS110/IS902 family protein	YES	Val, Asp	NO	tRNA-Val and tRNA-Asp (10x)
Marinomonas sp. MWYL1	2	2865706	2936017	70311	Integrated/ IslandPath-DIMOB	Integrase catalytic region (x3); putative transposase subunit; putative transposase (x2); trasposase IS630; transposase IS4 (x2); transposase	NO		NO
Marinomonas sp. MWYL1	3	3258714	3268247	9533	Integrated/SIGI-HMM	NO	NO		NO
Marinomonas sp. MWYL1	4	4535086	4545770	10684	Integrated/SIGI-HMM	NO	NO		NO
Marinomonas sp. MWYL1	5	4766993	4789459	22466	Integrated/ IslandPath-DIMOB	Transposase IS4 family protein; phage integrase (x2)	NO		NO
Nitrosococcus oceani ATCC 19707	1	471647	485585	13938	Integrated/ IslandPath-DIMOB	Transposase	NO		NO		Plasmid maintenance system killer-Plasmid maintenance antidote protein; putative plasmid protein; plasmid estabilization system
Nitrosococcus oceani ATCC 19707	2	663624	741288	77664	Integrated/ IslandPath-DIMOB	Phage integrase; putative integrase; transposase IS3/IS911; integrase catalytic region; transposase; IS630 family transposase, transposase IS4 family protein	NO		NO		Plasmid segregation actin-type ATPase ParM; phage transcriptional regulator AlpA; phage repressor protein
Nitrosococcus oceani ATCC 19707	3	667879	684783	16904	SIGI-HMM	Putative integrase; transposase IS3/IS911; integrase catalytic subunit	NO		NO		Plasmid segregation actin-type ATPase ParM
Nitrosococcus oceani ATCC 19707	4	690133	706384	16251	SIGI-HMM	NO	NO		NO
Nitrosococcus oceani ATCC 19707	5	746413	767930	21517	Integrated/ IslandPath-DIMOB	Resolvase-like protein; transposase; IS630 family transposase	NO		NO
Nitrosococcus oceani ATCC 19707	6	1199513	1220518	21005	Integrated/ IslandPath-DIMOB	Transposase	NO		NO		Plasmid maintenance system killer; addiction module toxin, Txe/YoeB
Nitrosococcus oceani ATCC 19707	7	2143103	2154078	10975	Integrated/ IslandPath-DIMOB	Putative transposase	YES	Thr	NO
Pseudoalteromonas atlantica T6c	1	776397	839186	62789	Integrated/ IslandPath-DIMOB	Phage integrase family protein (x2)	NO		YES		Phage transcriptional regulator, AlpA ; phage protein; bacteriophage replication gene A; phage transcriptional activator Ogr/delta; Phage portal protein PBSX family; phage capsid scaffolding; phage major capsid protein P2 family; prophage PSPPH06 putative head completion and putative tail and tuptive tail tube peotein; phage tail tape mesure protein TP901family; uncharacterized phage Mu protein G…
Pseudoalteromonas atlantica T6c	2	1000097	1017463	17366	Integrated/ IslandPath-DIMOB	Transposase IS116/IS110/IS902; transposase IS4	NO		NO
Pseudoalteromonas atlantica T6c	3	4125491	4143835	18344	Integrated/ IslandPath-DIMOB	Transposase IS4 family protein	NO		NO
Pseudoalteromonas haloplanktis TAC125 ChrI	1	421985	434182	12197	IslandPath-DIMOB	Transposase (x5)	YES	His	NO
Pseudoalteromonas haloplanktis TAC125 ChrI	2	2192089	2231293	39204	Integrated/ IslandPath-DIMOB	Phage integrase	YES	Pro-His-Arg-Pro-Pro	NO
Pseudoalteromonas haloplanktis TAC125 ChrI	3	2490339	2510095	19756	Integrated/ IslandPath-DIMOB	Phage integrase family protein (x2)	NO		YES
Pseudoalteromonas haloplanktis TAC125 ChrII	1	256713	269456	12743	Integrated/ IslandPath-DIMOB	Putative Mini-cicle transposase for insertion sequence IS117	NO		NO		Putative stationary phase or stress regulating sigma factor
Pseudoalteromonas haloplanktis TAC125 ChrII	2	611046	628829	17783	Integrated/ IslandPath-DIMOB	Putative site-specific tyrosine integrase/recombinase	NO		NO
Psychrobacter arcticus 273-4	1	14996	24554	9558	Integrated/ IslandPath-DIMOB	IS3/IS911 family transposase OrfA; transposase IS30 family	NO		NO
Psychrobacter arcticus 273-4	2	756847	795784	38937	Integrated/ IslandPath-DIMOB	Transposase IS3/IS911 family protein (x2); transposase orfB (x2), transposase orfA IS3/IS911; transposase IS30 family	NO		NO
Psychrobacter arcticus 273-4	3	1047081	1058830	11749	Integrated/ IslandPath-DIMOB	Transposase mutator family protein	YES	Leu	NO
Psychrobacter arcticus 273-4	4	1178979	1198671	19692	Integrated/ IslandPath-DIMOB	Transposase	YES		YES	Pseudo tRNA	Phage protein; PBSX family phage terminase large subunit; mu-like prophage protein; putative phage head protein-SPP1 gp7
Psychrobacter arcticus 273-4	5	1655019	1677429	22410	Integrated/ IslandPath-DIMOB	Transposase	YES	Met	NO
Psychrobacter arcticus 273-4	6	1959325	1979472	20147	Integrated/SIGI-HMM	NO	YES	Asn, Ser	NO
Psychrobacter arcticus 273-4	7	2187432	2197223	9791	Integrated/ IslandPath-DIMOB	Transposase OrfB; transposase IS3/IS911	YES	Gly	NO
Psychrobacter cryohalolentis K5	1	723135	754762	31627	Integrated/ IslandPath-DIMOB	Transposase IS3/IS911; integrase catalytic region; putative transposase	NO		NO
Psychrobacter cryohalolentis K5	2	1075213	1149375	74162	Integrated/ IslandPath-DIMOB	Phage integrase (x2); IS3/IS911 family transposase (x3); transposase mutator type (x4); putative transposase	YES	Gly	YES		XRE family transcriptional regulator
Psychrobacter cryohalolentis K5	3	1652244	1681073	28829	Integrated/ IslandPath-DIMOB	Phage integrase (x2); transposase mutator type (x2); resolvase-like protein	NO		NO
Psychrobacter cryohalolentis K5	4	1967118	1988082	20964	Integrated/ IslandPath-DIMOB	Phage integrase	YES	Cys, Leu	YES	tRNA-Cys and tRNA-Leu
Psychrobacter cryohalolentis K5	5	2880692	2918371	37679	Integrated/ IslandPath-DIMOB	Phage integrase	YES	Ala	YES	tRNA-Ser
Psychrobacter sp. Prwf-1	1	266107	292751	26644	Integrated/ IslandPath-DIMOB	Integrase catalytic region; transposase IS3/IS911 (x2)	NO		NO
Psychrobacter sp. Prwf-1	2	308231	319434	11203	Integrated/ IslandPath-DIMOB	IS1 transposase	NO		NO
Psychrobacter sp. Prwf-1	3	843371	858570	15199	Integrated/ IslandPath-DIMOB	Transposase IS4 family protein	NO		NO
Psychrobacter sp. Prwf-1	4	1215181	1238483	23302	Integrated/ IslandPath-DIMOB	Integrase catalytic region (x2); transposase IS3/IS911 (x2)	NO		NO
Psychrobacter sp. Prwf-1	5	1254205	1277043	22838	Integrated/ IslandPath-DIMOB	Transposase IS3/IS911; integrase catalytic region (x2)	NO		NO
Psychrobacter sp. Prwf-1	6	1307949	1333106	25157	Integrated/ IslandPath-DIMOB	Transposase IS66 (x2), transposase IS3/IS911 family protein, integrase catalytic subunit	NO		NO
Psychrobacter sp. Prwf-1	7	1374017	1384182	10165	Integrated/ IslandPath-DIMOB	Transposase IS1; transposase IS3/IS911; integrase catalytic region; phage integrase family protein (x2)	NO		NO
Psychrobacter sp. Prwf-1	8	1497952	1508339	10387	Integrated/SIGI-HMM	NO	NO		NO
Psychrobacter sp. Prwf-1	9	1645169	1680208	35039	Integrated/ IslandPath-DIMOB	Transposase IS3/IS911 (x2); integrase catalytic region (x3);transposase IS66 (x2)	NO		NO
Psychrobacter sp. Prwf-1	10	2405292	2430067	24775	Integrated/ IslandPath-DIMOB	Transposase IS3/IS911; integrase catalytic region	NO		NO
Shewanella baltica OS155	1	672343	683929	11586	Integrated/ IslandPath-DIMOB	Integrase catalytic subunit	NO		NO
Shewanella baltica OS155	2	815943	825683	9740	Integrated/ IslandPath-DIMOB	Transposase IS4 family protein; integrase catalytic subunit (x2); transposase IS3/IS911 family protein	NO		NO
Shewanella baltica OS155	3	916639	927354	10715	Integrated/IslandPick	integrase catalytic region (x2); phage integrase family protein	NO		NO
Shewanella baltica OS155	4	1219492	1229979	10487	SIGI-HMM	Integrase catalytic subunit	NO		NO
Shewanella baltica OS155	5	1311969	1322885	10916	IslandPath-DIMOB	Phage integrase; integrase catalytic subunit (x2); transposase IS3/IS911 family protein	YES	Met	NO	t-RNA-Met
Shewanella baltica OS155	6	1444281	1461145	16864	Integrated	Integrase catalytic region (x6); transposase IS3/IS911 family protein (x2)	NO		NO		Bacteriophage CI repressor; phage regulatory CII family protein; putative regulator for prophage CP-933T
Shewanella baltica OS155	7	1836864	1861850	24986	Integrated/ IslandPath-DIMOB	Integrase catalytic region; phage integrase family protein (x2)	YES	Pro-His-Arg	YES		Mobile mystery protein A and B; Phage SPO1 DNA polymerase domain
Shewanella baltica OS155	8	2114773	2125612	10839	IslandPath-DIMOB	Integrase catalytic region	NO		NO
Shewanella baltica OS155	9	2247144	2267097	19953	Integrated/ IslandPath-DIMOB	integrase catalytic region (x3); transposase IS3/IS911	YES	Ser	NO
Shewanella baltica OS155	10	2525465	2542678	17213	Integrated/IslandPick	Resolvase domain-containing protein; transposase Tn3 family protein	NO		YES		RstR-like phage repressor protein; phage/plasmid replication protein
Shewanella baltica OS155	11	2689966	2707960	17994	Integrated	Phage integrase family protein (x3); integrase catalytic subunit	NO		NO
Shewanella baltica OS155	12	3103020	3118250	15230	Integrated/ IslandPath-DIMOB	Integrase catalytic region (x2); transposase IS3/IS911 (x2)	NO		NO
Shewanella baltica OS155	13	3380326	3399728	19402	Integrated/SIGI-HMM	Integrase catalytic region (x2)	NO		NO
Shewanella baltica OS155	14	3670221	3681100	10879	IslandPath-DIMOB	Transposase IS4 family protein	YES	Asp	NO	t-RNA-Asp
Shewanella baltica OS155	15	4121269	4140258	18989	Integrated/ IslandPath-DIMOB	Integrase catalytic region	NO		NO
Shewanella baltica OS155	16	4164561	4175117	10556	Integrated	Phage integrase family protein; transposase IS3/IS911 family protein (x2); integrase catalytic subunit (x3)	NO		YES		XRE family transcriptional regulator
Shewanella baltica OS155	17	4177052	4187631	10579	Integrated/IslandPick	integrase catalytic region; phage integrase family protein	YES	Leu	YES
Shewanella baltica OS155	18	4209563	4224273	14710	Integrated/ IslandPath-DIMOB	Phage integrase family protein	NO		YES		Phage tail tape measure protein TP901family
Shewanella baltica OS155	19	4640840	4652355	11515	Integrated/ IslandPath-DIMOB	Integrase catalytic region	NO		NO
Shewanella baltica OS155	20	4853182	4882470	29288	Integrated/ IslandPath-DIMOB	Transposase IS4 family protein	YES	Ala, Ile	NO	tRNA-Thr, tRNA-Tyr, tRNA-Thr, tRNA-Tyr
Shewanella baltica OS155	21	5049840	5060748	10908	Integrated/ IslandPath-DIMOB	Integrase catalytic region (x2); transposase IS3/IS911; Tn7-like transposition protein A	YES	Asp	NO
Shewanella baltica OS155	22	5093776	5103467	9691	Integrated/SIGI-HMM	Transposon Tn7 transposition protein TnsC and TnsA; integrase catalytic subunit	NO		NO		XRE family transcriptional regulator
Shewanella denitrificans OS217	1	341656	354158	12502	Integrated/ IslandPath-DIMOB	Phage integrase	NO		NO
Shewanella denitrificans OS217	2	1332611	1347093	14482	Integrated/SIGI-HMM	NO	NO		NO
Shewanella denitrificans OS217	3	1350166	1370757	20591	Integrated/ IslandPath-DIMOB	ISSod2, transposase OrfA	NO		NO
Shewanella denitrificans OS217	4	3178865	3200413	21548	Integrated/ IslandPath-DIMOB	NO	NO		NO
Shewanella denitrificans OS217	5	3534254	3549604	15350	Integrated/ IslandPath-DIMOB	Transposase IS4	NO		NO
Shewanella denitrificans OS217	6	3576697	3591988	15291	Integrated/ IslandPath-DIMOB	NO	NO		NO
Shewanella denitrificans OS217	7	3876390	3887459	11069	Integrated/ IslandPath-DIMOB	NO	NO		YES		Phage tail tape measure protein TP901, core region; Gifsy-2 profage-putative RecA/RadA recombinase; phage portal protein-lambda
Shewanella baltica sp. MR-4	1	1999635	2045693	46058	Integrated/IslandPick	Phage integrase family protein (x2)	YES	Ser	YES		Phage transcriptional regulator, Alp (x2)
Shewanella baltica sp. MR-4	2	2206971	2222121	15150	Integrated/IslandPick	NO	NO		NO
Shewanella baltica sp. MR-4	3	2279417	2292168	12751	Integrated/ IslandPath-DIMOB	NO	NO		NO
Shewanella baltica sp. MR-4	4	2350996	2373507	22511	Integrated/IslandPick	NO	YES	Ser	NO
Shewanella baltica sp. MR-4	5	2666106	2680718	14612	IslandPath-DIMOB	Transposase IS3/IS911; transposase IS4 family protein	YES	Pro	NO
Shewanella baltica sp. MR-4	6	2922601	2935558	12957	Integrated/ IslandPath-DIMOB	Transposase IS4 family protein; transposase IS200-family protein	NO		NO
Shewanella baltica sp. MR-4	7	3321970	3333409	11439	Integrated/ IslandPath-DIMOB	Phage integrase family protein (x2)	NO		YES		Phage transcriptional regulator, Alp (x2); resolvase domain-containing protein
Shewanella baltica sp. MR-4	8	3819576	3850188	30612	Integrated	Phage integrase (x2); Integrase catalytic subunit; XRE family transcriptional regulator	NO		YES
Shewanella baltica sp. MR-4	9	4036256	4048110	11854	Integrated/IslandPick	NO	NO		NO
Shewanella baltica sp. MR-7	1	656347	668193	11846	Integrated/IslandPick	NO	NO		NO
Shewanella baltica sp. MR-7	2	1174695	1208242	33547	Integrated/ IslandPath-DIMOB	Phage integrase family protein	YES	Trp	YES		Replicaton P family protein
Shewanella baltica sp. MR-7	3	2083608	2123874	40266	Integrated/ IslandPath-DIMOB	Phage integrase family protein	YES	Ser	YES		Phage transcriptional regulator, AlpA (x2); resolvase domain-containing protein
Shewanella baltica sp. MR-7	4	2240189	2249745	9556	Integrated/IslandPick	NO	YES	Asn	NO
Shewanella baltica sp. MR-7	5	2338858	2353094	14236	Integrated/IslandPick	NO	NO		NO
Shewanella baltica sp. MR-7	6	2494720	2509929	15209	Integrated/IslandPick	NO	NO		NO
Shewanella baltica sp. MR-7	7	2733623	2749042	15419	Integrated/IslandPick	NO	YES	Pro	NO
Shewanella baltica sp. MR-7	8	4005859	4016588	10729	Integrated/SIGI-HMM	NO	NO		NO
Shewanella baltica sp. MR-7	9	4610557	4622181	11624	Integrated/ IslandPath-DIMOB	Phage integrase family protein (x2); ISSod3 trasnsposase	NO		NO
Vibrio cholerae O395 ChrI	1	792764	863882	71118	Integrated/SIGI-HMM	Transposase OrfAB, subunit A and subunit B (x2), transposase; transposase IS5 family protein	NO		NO
Vibrio cholerae O395 ChrI	2	864837	893983	29146	Integrated/SIGI-HMM	NO	NO		NO
Vibrio cholerae O395 ChrI	3	896022	923180	27158	Integrated/SIGI-HMM	Site-specific recombinase Intl4	NO		NO		Integron-like
Vibrio cholerae O395 ChrII	1	356825	405952	49127	Integrated/ IslandPath-DIMOB	Putative transposase (x2); integrase phage family (x2); probable transposase for transposon	NO		NO
Vibrio cholerae O395 ChrII	2	1449205	1458848	9643	Integrated	Integrase (x2)	YES	Ser	NO
Vibrio cholerae O395 ChrII	3	1486334	1496406	10072	IslandPath-DIMOB	Transposase OrfAB, subunit A and subunit B	NO		NO
Vibrio cholerae O395 ChrII	4	2097490	2107188	9698	Integrated/ IslandPath-DIMOB	NO	NO		NO
Vibrio cholerae O395 ChrII	5	2301353	2319875	18522	Integrated/ IslandPath-DIMOB	Transposase IS1004	NO		NO
Vibrio cholerae O395 ChrII	6	2499213	2523967	24754	Integrated	Transposase (x2); transposase OrfAB, subunit A and B; site-specific recombinase-phage integrase family protein	YES	Glu, Glu, Lys, Ala, Val, Asp in the cluster 16S-23S-5S	NO
Vibrio cholerae O395 ChrII	7	2774332	2790500	16168	Integrated/SIGI-HMM	NO	NO		NO
ALPHAPROTEBACTERIA
Brevundimonas sp. BAL3	1	1634033	1648168	14135	Integrated	transposase (x2), transposase is116 is110 is902 family protein (x2), integrase catalytic region			NO
Brevundimonas sp. BAL3	2	2178622	2189400	10778	Integrated/SIGI-HMM	NO			NO
Brevundimonas sp. BAL3	3	2195152	2230991	35839	Integrated/SIGI-HMM	Transposase (x2)			NO
Brevundimonas sp. BAL3	4	2248174	2258960	10786	Integrated/SIGI-HMM	NO			NO
Brevundimonas sp. BAL3	5	3347741	3361730	13989	Integrated	Phage integrase (x3), transposase			NO
Brevundimonas sp. BAL3	6	3427730	3456286	28556	Integrated	transposase is3 family protein (x2), integrase catalytic region (x2)			NO
Candidatus Pelagibacter ubique HTCC1062	1	990347	1003711	13364	Integrated/ IslandPath-DIMOB	Integrase; recombinase xerD-like protein	YES	Pro, Glu	NO
Jannaschia sp. CCS1	1	221306	236905	15599	Integrated/ IslandPath-DIMOB	Phage integrase	YES	Leu	NO
Jannaschia sp. CCS1	2	1490184	1516269	26085	Integrated/ IslandPath-DIMOB	Phage integrase; plasmid mobilization system relaxase	YES	Leu	NO
Jannaschia sp. CCS1	3	1995838	2020805	24967	Integrated/ IslandPath-DIMOB	Phage integrase; transposase IS116/IS110/IS902	YES	Ser	YES	tRNA-Ser
Jannaschia sp. CCS1	4	2875274	2892894	17620	Integrated/ IslandPath-DIMOB	Phage integrase	YES	Phe	YES	t-RNA-Phe
Jannaschia sp. CCS1	5	2907980	2918129	10149	Integrated/ IslandPath-DIMOB	NO	YES	Thr	NO
Jannaschia sp. CCS1	6	3258721	3277952	19231	Integrated/ IslandPath-DIMOB	ISPsy22 transposase truncated; transposase IS116/IS110/IS902; transposase IS3/IS911; integrase protein; plasmid mobçilization system relaxase	YES	Leu	NO		Conjugal transfer prot traA
Jannaschia sp. CCS1	7	3578679	3612037	33358	Integrated	Phage integrase; integrase protein; transposase IS3/IS911	YES	Ser	YES		XRE family transcriptional regulator
Nitrobacter winogradskyi Nb-255	1	287301	311024	23723	Integrated/ IslandPath-DIMOB	Phage integrase family protein (x2)	NO		YES		XRE family transcriptional regulator
Nitrobacter winogradskyi Nb-255	2	814287	828677	14390	Integrated/ IslandPath-DIMOB	IS511 transposase OrfB; resolvase	YES	Phe	NO	t-RNA-Phe	type IV secretory pathway VirD4 components
Nitrobacter winogradskyi Nb-255	3	843731	875247	31516	Integrated/ IslandPath-DIMOB	Transposase class I; integrase catalytic region; transposase IS3/IS911	NO		NO
Nitrobacter winogradskyi Nb-255	4	891643	910203	18560	Integrated/ IslandPath-DIMOB	NO	YES	Met	YES		Peptidase U35 phage prohead HK97; phage prortal protein, lambda; phage terminase GpA; XRE family transcriptional regulator
Nitrobacter winogradskyi Nb-255	5	1263841	1273639	9798	Integrated/ IslandPath-DIMOB	ISSpo8 transposase; ISRm 2011-2 transposase protein; transposase	NO		NO
Nitrobacter winogradskyi Nb-255	6	1612793	1629857	17064	Integrated/ IslandPath-DIMOB	Phage integrase family protein (x2); transposase IS3/IS911	YES	Ser	YES
Nitrobacter winogradskyi Nb-255	7	1755210	1782775	27565	Integrated/ IslandPath-DIMOB	Phage integrase	YES	Pro, Glu	YES	tRNA-Pro and tRNA-Glu	Phage terminase; phage terminase small subunit putative P27; phage head-tail adaptor putative; phage major capsid protein HK97 gp 10; peptidase U35 phage prohead HK97; phage portal protein HK97; protein DNA packaging
Nitrobacter winogradskyi Nb-255	8	2131952	2145748	13796	Integrated/ IslandPath-DIMOB	Transposase IS3/IS911, resolvase (x2)	YES	Ser	YES		Putative phage-related protein
Nitrobacter winogradskyi Nb-255	9	2311409	2338971	27562	Integrated/ IslandPath-DIMOB	Phage integrase family protein (x2); integrase catalytic region; transposase IS3/IS911	NO		YES		Prophage CP4-57 regulatory
Nitrobacter winogradskyi Nb-255	10	2620993	2631100	10107	Integrated/ IslandPath-DIMOB	NO	NO		NO
Nitrobacter winogradskyi Nb-255	11	3064879	3080519	15640	Integrated/ IslandPath-DIMOB	Integrase catalytic region; resolvase; ISRm2011-2 transposase protein; transposase	YES		YES	tRNA-Ser	Prophage LambdaMc01, site-specific recompinase resolvase family protein; Phage Gp37Gp68
Nitrobacter winogradskyi Nb-255	12	3151767	3163786	12019	Integrated/ IslandPath-DIMOB	integrase catalytic region (x2); transposase IS4 (x3), ISRm 2011-2 transposase protein; SsBm1 transposase orfA; transposase	NO		NO
Nitrobacter winogradskyi Nb-255	13	3355507	3368012	12505	Integrated/ IslandPath-DIMOB	Transposase IS3/IS911	NO		NO
Rhodobacter sphaeroides ATCC17025	1	136934	154907	17973	Integrated/ IslandPath-DIMOB	Integrase family protein			YES
Rhodobacter sphaeroides ATCC17025	2	161525	172418	10893	Integrated	Transposase, is66 (x2), is4, is3, is5 (x2)			NO
Rhodobacter sphaeroides ATCC17025	3	422283	447823	25540	Integrated/IslandPick	transposase is3 is911 family protein, is66 (x2)			YES
Rhodobacter sphaeroides ATCC17025	4	730081	743932	13851	IslandPath-DIMOB	Phage integrase (x2), isxcd1 transposase, is3, transposase is116 is110 is902 family protein			NO
Rhodobacter sphaeroides ATCC17025	5	750041	799426	49385	Integrated	transposase is3 is911			NO
Rhodobacter sphaeroides ATCC17025	6	801155	823907	22752	Integrated	is3/is911, is4, is116/is1100/is902 (x3)			NO
Rhodobacter sphaeroides ATCC17025	7	839118	848902	9784	Integrated/ IslandPath-DIMOB	Phage integrase, transposase is5, trasnposase, integrase family protein			NO
Rhodobacter sphaeroides ATCC17025	8	1306152	1355917	49765	IslandPick	NO			YES
Rhodobacter sphaeroides ATCC17025	9	1439853	1473571	33718	Integrated	Transposase (x4), is4, isxcd transposase, transposase is3 is911 family protein(x3), transposase is116 is110 is902 family protein (x3), is66			NO
Rhodobacter sphaeroides ATCC17025	10	1575936	1597158	21222	Integrated/IslandPick	NO			NO
Rhodobacter sphaeroides ATCC17025	11	1837682	1876960	39278	IslandPath-DIMOB	Transposase (x5), isxcd1, is66 (x2), transposase is3 is911 family protein(x2), transposase is116 is110 is902 family protein (x4), is5			NO
Rhodobacter sphaeroides ATCC17025	12	2085503	2112635	27132	Integrated/IslandPick	NO			NO
Rhodobacter sphaeroides ATCC17025	13	2120558	2165852	45294	Integrated	isxcd1 transposase, transposase (x3)			YES
Rhodobacter sphaeroides ATCC17025	14	2883355	2905794	22439	Integrated/IslandPick	NO			NO
Rhodobacter sphaeroides KD31 ChrI	1	332556	346669	14113	Integrated/ IslandPath-DIMOB	Transposase IS66 Orf2 family protein	NO		YES		Phage Gp3Gp68
Rhodobacter sphaeroides KD31 ChrI	2	1488705	1498757	10052	Integrated/ IslandPath-DIMOB	Transposase IS3/IS911 (x3); integrase catalytic region (x3)	YES	Gly	NO	tRNA-Gly
Rhodobacter sphaeroides KD31 ChrI	3	1500927	1511973	11046	Integrated/ IslandPath-DIMOB	NO	YES	Leu	NO	tRNA-Leu
Rhodobacter sphaeroides KD31 ChrI	4	1986779	2002639	15860	Integrated/SIGI-HMM	NO	YES	Phe	NO		CRISPR array: Cas1-4, Csd1, Csd5; TM1801
Rhodobacter sphaeroides KD31 ChrI	5	2868005	2879371	11366	Integrated/ IslandPath-DIMOB	Transposase IS3/IS911; integrase catalytic region	YES	Ala-Ile	NO
Rhodobacter sphaeroides KD31 ChrII	1	755100	780658	25558	Integrated/ IslandPath-DIMOB	Transposase IS4; transposase IS3/IS911 (x2)	NO		NO
Rhodobacter sphaeroides KD31 ChrII	2	929546	944170	14624	IslandPath-DIMOB	Transposase IS4 (x2); transposase IS3/IS911 (x4); integrase catalytic region (x2)	NO		NO
Rhodobacter sphaeroides KD31 ChrII	3	971705	984437	12732	Integrated/ IslandPath-DIMOB	Integrase; transposase IS3/IS911; integrase catalytic region; DNA recombinase	YES	Val	NO	tRNA-Val
Rhodobacter sphaeroides KD31 ChrII	4	1037424	1052557	15133	Integrated/SIGI-HMM	NO	YES	Met, Ala, Ile	NO
Roseobacter denitrificans Och 114	1	149533	165567	16034	Integrated/ IslandPath-DIMOB	Integrase catalytic subunit (x2)	NO		NO
Roseobacter denitrificans Och 114	2	254846	268964	14118	Integrated	Integrase catalytic subunit (x2); putative transposase	NO		NO
Roseobacter denitrificans Och 114	3	764583	796622	32039	Integrated/ IslandPath-DIMOB	Putative transposase; putative transposition protein	YES	Lys	NO	tRNA-Lys
Roseobacter denitrificans Och 114	4	1069314	1112258	42944	Integrated/ IslandPath-DIMOB	Integrase catalytic subunit	YES	Met	NO	tRNA-Met
Roseobacter denitrificans Och 114	5	2130698	2143021	12323	Integrated/ IslandPath-DIMOB	Putative CP4-like integrase; phage integrase family protein	YES	Thr; Asn	YES
Roseobacter denitrificans Och 114	6	2361034	2383438	22404	Integrated/ IslandPath-DIMOB	NO	NO		NO
Roseobacter denitrificans Och 114	7	2926061	2950652	24591	Integrated/ IslandPath-DIMOB	Integrase catalytic subunit (x2), phage integrase family site specific recombinase	YES	Ser	YES	tRNA-Ser
Roseobacter denitrificans Och 114	8	3307640	3336480	28840	Integrated/ IslandPath-DIMOB	Putative transposase (x3); integrase catalytic subunit	YES	Gln	NO	tRNA-Ser
Roseobacter denitrificans Och 114	9	3895329	3923819	28490	Integrated/ IslandPath-DIMOB	putative transposase (x2); putative transposition protein (X3)	NO		NO
Roseobacter sp. CCS2	1	814021	825010	10989	Integrated/ IslandPath-DIMOB	integrase family protein (x2)			NO
Roseobacter sp. CCS2	2	978891	991227	12336	Integrated/ IslandPath-DIMOB	is66, recombinase, integrase, phage integrase			NO
Roseobacter sp. CCS2	3	1352572	1372782	20210	Integrated/ IslandPath-DIMOB	Integrase			NO
Roseobacter sp. CCS2	4	2640495	2660791	20296	Integrated/ IslandPath-DIMOB	Transposase			NO
Roseobacter sp. MED193	1	3821882	3831909	10027	Integrated/ IslandPath-DIMOB	trm24 transposase, is3 family transposase			NO
Roseobacter sp. MED193	2	3755651	3766283	10632	Integrated/ IslandPath-DIMOB	Phage integrase family recombinase, recombinase			NO
Roseobacter sp. MED193	3	2230231	2242263	12032	Integrated/ IslandPath-DIMOB	NO			NO
Roseobacter sp. MED193	4	730976	746056	15080	Integrated/ IslandPath-DIMOB	Transposase (x2), integrase, site-sp phage integrase family prot.			YES
Roseobacter sp. MED193	5	2625178	2642220	17042	Integrated/ IslandPath-DIMOB	is30 transposase			YES
Roseobacter sp. MED193	6	1982719	2001801	19082	Integrated/ IslandPath-DIMOB	Phage integrase			NO
Silicibacter pomeroyi DSS-3	1	636308	649044	12736	Integrated/SIGI-HMM	transposase is116 is110 is902			NO
Silicibacter pomeroyi DSS-3	2	2545770	2559843	14073	Integrated/SIGI-HMM	Transposase (x2), phage integrase			NO
Silicibacter pomeroyi DSS-3	3	3871988	3889520	17532	SIGI-HMM	is4 transposase			NO
Silicibacter pomeroyi DSS-3	4	483607	503432	19825	Integrated/ IslandPath-DIMOB	Transposase			YES
Silicibacter pomeroyi DSS-3	5	1081431	1106581	25150	Integrated/ IslandPath-DIMOB	Phage integrase (x2)			YES
Silicibacter pomeroyi DSS-3	6	1272318	1310963	38645	Integrated/ IslandPath-DIMOB	integrase family protein (x2)			NO
Silicibacter pomeroyi DSS-3	7	2866564	2932926	66362	Integrated/ IslandPath-DIMOB	is4, is66			YES
Silicibacter sp. TM1040	1	1388022	1417659	29637	Integrated/ IslandPath-DIMOB	Phage integrase			YES
Silicibacter sp. TrichCH4B	1	106385	120353	13968	Integrated/ IslandPath-DIMOB	Transposase, isxcd1 transposase			NO
Silicibacter sp. TrichCH4B	2	109087	136540	27453	Integrated/ IslandPath-DIMOB	Transposase (x3), is3, integrase			NO
Silicibacter sp. TrichCH4B	3	724215	754739	30524	Integrated	is4, is66			NO
Silicibacter sp. TrichCH4B	4	742345	754739	12394	SIGI-HMM	is66			NO
Silicibacter sp. TrichCH4B	5	759645	770804	11159	Integrated/ IslandPath-DIMOB	Integrase			YES
Silicibacter sp. TrichCH4B	6	995076	1009006	13930	Integrated/ IslandPath-DIMOB	Phage integrase			NO
Sphingomonas wittichii RW1	1	161296	180912	19616	Integrated/ IslandPath-DIMOB	Recombinase; plasmid mobilization system relaxase	NO		NO		P-type conjugative transfer protein TrbG; conjugation Trbl family protein; Type IV secretory patway; VirD4 component-like protein; conjugal trasnfer TraD family protein
Sphingomonas wittichii RW1	2	1779902	1800356	20454	Integrated/SIGI-HMM	NO	NO		NO
Sphingomonas wittichii RW1	3	2726299	2740816	14517	Integrated/ IslandPath-DIMOB	Phage integrase; integrase catalytic subunit	YES	Ala	YES	tRNA-Ala
Sphingomonas wittichii RW1	4	2924327	2942285	17958	Integrated/ IslandPath-DIMOB	Transposase IS4	NO		NO
Sphingomonas wittichii RW1	5	3714372	3745661	31289	Integrated/ IslandPath-DIMOB	Integrase catalytic subunit	YES	Ser	NO
Sphingomonas wittichii RW1	6	3748452	3758339	9887	Integrated/ IslandPath-DIMOB	Resolvase domain-containing protein	YES	Ala	NO
Sphingomonas wittichii RW1	7	3800452	3834778	34326	Integrated/ IslandPath-DIMOB	Integrase catalytic subunit	YES	Asp	NO	tRNA-Met and tRNA-Ile
Sphingomonas wittichii RW1	8	4884771	4918089	33318	Integrated/ IslandPath-DIMOB	Transposase IS4	YES	Val	YES	tRNA-Val	Bacteriophage terminase large (ATPase) subunit and inactivated derifvates-like protein
Sulfitobacter sp. EE36	1	2011675	2030206	18531	Integrated	Transposases (x2), integrase (x2)			NO
Sulfitobacter sp. EE36	2	2035883	2050400	14517	Integrated/ IslandPath-DIMOB	Transposase, isxcd1 transposase			NO
Sulfitobacter sp. EE36	3	2088696	2122961	34265	Integrated/ IslandPath-DIMOB	Phage integrase, integrase (x2), transposase (x2), is3, isxac3			NO
Sulfitobacter sp. EE36	4	334125	380964	46839	Integrated/ IslandPath-DIMOB	Transposase			NO
Thalassiobium sp. R2A62	1	45837	61317	15480	Integrated/ IslandPath-DIMOB	Phage integrase, is5, is4, transposase			NO
Thalassiobium sp. R2A62	2	205903	221834	15931	Integrated/ IslandPath-DIMOB	Phage integrase, transposon Tn21, transposase			NO
Thalassiobium sp. R2A62	3	226183	238292	12109	Integrated/ IslandPath-DIMOB	Transposase (x2)			NO
Thalassiobium sp. R2A62	4	497116	509828	12712	Integrated/ IslandPath-DIMOB	Transposase (x2), is3 is911			NO
Thalassiobium sp. R2A62	5	1010373	1024119	13746	Integrated/ IslandPath-DIMOB	Phage integrase (x3), transposase			YES
Thalassiobium sp. R2A62	6	1450159	1483727	33568	Integrated/ IslandPath-DIMOB	Transposase (x6), transposon Tn21, phage integrase			NO
Thalassiobium sp. R2A62	7	1608224	1628600	20376	Integrated/ IslandPath-DIMOB	Phage integrase, isxac3, transposase orfb			NO
Thalassiobium sp. R2A62	8	1699096	1722568	23472	Integrated/ IslandPath-DIMOB	Transposase (x4)			NO
Thalassiobium sp. R2A62	9	2111562	2140044	28482	Integrated/ IslandPath-DIMOB	Transposase (x2)			NO
Thalassiobium sp. R2A62	10	2521181	2530726	9545	Integrated	Transposase (x2)			NO
BACTEROIDETES (No Flavobacteria)
Bacteroides fragilis NCTC 9343	1	536070	550044	13974	Integrated/ IslandPath-DIMOB	Putative integrase/recombinase	YES	Gly,	YES	tRNA-Gly (x2)	Putative bacteriophage resolvase/recombinase; phage derived protein
Bacteroides fragilis NCTC 9343	2	1351881	1361568	9687	Integrated/SIGI-HMM	NO	NO		NO
Bacteroides fragilis NCTC 9343	3	1484335	1515595	31260	Integrated/ IslandPath-DIMOB	Putative mobilization protein (x2); putative transposon excision protein	YES	Ser	NO		Conserved hypothetical protein found in conjugative transposon (x14)
Bacteroides fragilis NCTC 9343	4	1734607	1758559	23952	Integrated/SIGI-HMM	NO	NO		NO		Putative protein found in conjugative transposon; putative TraM-like protein found in conjugative transposon; TraN, TraI
Bacteroides fragilis NCTC 9343	5	1777187	1786861	9674	Integrated/SIGI-HMM	Mobilization protein A, B and C	NO		NO
Bacteroides fragilis NCTC 9343	6	1791195	1805701	14506	Integrated	Putative integrase; putative transposase for insertion sequence element IS21-like (?); putative integrase/recombinase; putative type I restriction-modiifcation specificity protein	NO		NO
Bacteroides fragilis NCTC 9343	7	1958581	1968323	9742	Integrated/ IslandPath-DIMOB	Putative bacteriophage integrase	NO		NO
Bacteroides fragilis NCTC 9343	8	2025629	2035315	9686	Integrated/SIGI-HMM	NO	NO		NO
Bacteroides fragilis NCTC 9343	9	2044242	2078504	34262	Integrated/SIGI-HMM	Putative conjugative transposon protein; putative transmembrane TraG/TraD-like mobilization protein,Putative bacteriophage integrase	NO		NO		Conserved hypothetical protein found in conjugative tranasposon (x12)
Bacteroides fragilis NCTC 9343	10	2806897	2837314	30417	Integrated	Putative integrase	YES	Pro (x2)	NO
Bacteroides fragilis NCTC 9343	11	4085595	4096815	11220	Integrated/SIGI-HMM	NO	NO		NO
Bacteroides fragilis NCTC 9343	12	4691319	4728712	37393	Integrated/ IslandPath-DIMOB	Tyrosine recombinase XerC	YES	Trp,Gly, Tyr..	NO	tRNA-Trp-Gly-Tyr-Thr-Thr
Bacteroides fragilis NCTC 9343	13	4763923	4781425	17502	Integrated/ IslandPath-DIMOB	Transposase IS4	NO		NO
Bacteroides fragilis YCH46	1	114772	137495	22723	Integrated/SIGI-HMM	Putative mobilization protein	NO		NO		Conserved protein found in conjugative transposon TraQ, TraP, TraO, TraN, TraM, TraL, TraK, TraI, TraF, TraE, TraD, TraB
Bacteroides fragilis YCH46	2	147511	166566	19055	Integrated/ IslandPath-DIMOB	Tyr site-specific recombinase	NO		NO
Bacteroides fragilis YCH46	3	587125	599973	12848	Integrated/ IslandPath-DIMOB	Serine and tyrosine site-specific recombinase	YES	Gly (x2)	NO	tRNA-Gly (x2)
Bacteroides fragilis YCH46	4	750565	762504	11939	Integrated/SIGI-HMM	NO	NO		NO
Bacteroides fragilis YCH46	5	1316575	1329280	12705	Integrated/SIGI-HMM	NO	NO		NO
Bacteroides fragilis YCH46	6	1585191	1602437	17246	Integrated/SIGI-HMM	Tyr site-specific recombinase	YES	Ser	NO		Conserved protein found in conjugative transposon TraO, TraN, TraM, TraL, TraK, TraK, TraF, TraE, TraD, TraB
Bacteroides fragilis YCH46	7	1604713	1624338	19625	Integrated/ IslandPath-DIMOB	Putative mobilization protein	NO		NO
Bacteroides fragilis YCH46	8	2694616	2709103	14487	Integrated/SIGI-HMM	NO	NO		NO
Bacteroides fragilis YCH46	9	2956204	2965935	9731	Integrated/SIGI-HMM	NO	NO		NO
Bacteroides fragilis YCH46	10	3188586	3222081	33495	Integrated/ IslandPath-DIMOB	Tyr site-specific recombinase	NO		NO		Conserved protein found in conjugative transposon TraE, TraG, TraM
Bacteroides fragilis YCH46	11	3257528	3272995	15467	Integrated/SIGI-HMM	NO	NO		NO
Bacteroides fragilis YCH46	12	3956548	3973384	16836	Integrated/ IslandPath-DIMOB	Tyr-type site-specific recombinase (x2)	YES	Phe, Ile	NO
Bacteroides fragilis YCH46	13	4162904	4176293	13389	Integrated/SIGI-HMM	NO	NO		NO
Bacteroides fragilis YCH46	14	4759680	4797074	37394	Integrated/ IslandPath-DIMOB	Site-specific recombinase ; Tyr type-specific recombinase	YES		NO	tRNA-Trp-Gly-Tyr-Thr-Thr
Bacteroides fragilis YCH46	15	4838189	4855692	17503	Integrated/ IslandPath-DIMOB	Transposase IS4	NO		NO
Bacteroides thetaiothaomicron VPI-5482	1	8075	18168	10093	Integrated/ IslandPath-DIMOB	NO	NO		NO
Bacteroides thetaiothaomicron VPI-5482	2	74493	112652	38159	Integrated/ IslandPath-DIMOB	NO	NO		NO		Conserved protein found in conjugative transposon (x14)
Bacteroides thetaiothaomicron VPI-5482	3	238951	257506	18555	Integrated/ IslandPath-DIMOB	Integrase; putative transposase; putative protein involved in recombination; excisionase; putative protein involved in transposition	NO		NO
Bacteroides thetaiothaomicron VPI-5482	4	577559	590655	13096	Integrated/SIGI-HMM	NO	NO		NO
Bacteroides thetaiothaomicron VPI-5482	5	1145133	1163114	17981	Integrated/ IslandPath-DIMOB	Integrase protein (X2)	YES	Gly, Pseudo	NO
Bacteroides thetaiothaomicron VPI-5482	6	1303396	1322556	19160	Integrated/ IslandPath-DIMOB	Integrase	NO		NO
Bacteroides thetaiothaomicron VPI-5482	7	1663708	1680617	16909	Integrated/SIGI-HMM	NO	NO		NO
Bacteroides thetaiothaomicron VPI-5482	8	1846800	1874635	27835	Integrated/ IslandPath-DIMOB	Integrase protein (X3)	NO		NO
Bacteroides thetaiothaomicron VPI-5482	9	2283457	2293747	10290	Integrated/ IslandPath-DIMOB	Transposase	NO		NO
Bacteroides thetaiothaomicron VPI-5482	10	2412202	2422428	10226	Integrated/ IslandPath-DIMOB	Transposase	NO		NO
Bacteroides thetaiothaomicron VPI-5482	11	2532274	2544833	12559	Integrated/SIGI-HMM	NO	NO		NO
Bacteroides thetaiothaomicron VPI-5482	12	2783053	2793331	10278	Integrated/ IslandPath-DIMOB	Transposase IS4	NO		NO
Bacteroides thetaiothaomicron VPI-5482	13	2873493	2885211	11718	Integrated/SIGI-HMM	Putative mobilization protein (x2); tetracycline resistance element mobilization regulatory protein rteC	NO		NO		Conserved protein found in conjugative transposon (x6)
Bacteroides thetaiothaomicron VPI-5482	14	2899352	2917369	18017	Integrated/SIGI-HMM	NO	NO		NO
Bacteroides thetaiothaomicron VPI-5482	15	2928738	2938613	9875	Integrated	Transposase	NO		NO
Bacteroides thetaiothaomicron VPI-5482	16	2931543	2942085	10542	SIGI-HMM	NO	NO		NO
Bacteroides thetaiothaomicron VPI-5482	17	3288978	3304638	15660	Integrated	Putative integrase/recombinase (x2)	YES	Pro	NO
Bacteroides thetaiothaomicron VPI-5482	18	3755526	3771734	16208	Integrated/ IslandPath-DIMOB	Transposase; integrase	YES	Met	NO	tRNA-Met
Bacteroides thetaiothaomicron VPI-5482	19	4002186	4017482	15296	Integrated	Integrase protein (X2); mobilization protein BmgB and BmgA	NO		NO
Bacteroides thetaiothaomicron VPI-5482	20	4970597	4983382	12785	Integrated/ IslandPath-DIMOB	Transposase	YES	Ile	NO
Bacteroides thetaiothaomicron VPI-5482	21	5720067	5732533	12466	Integrated/ IslandPath-DIMOB	NO	NO		NO
Bacteroides thetaiothaomicron VPI-5482	22	5889215	5902418	13203	Integrated/ IslandPath-DIMOB	Integrase protein	YES	Trp	NO
Bacteroides vulgatus ATCC 8482	1	616133	628010	11877	IslandPath-DIMOB	Putative site-specific recombinase; Tyr tipe site-specific recombinase	NO		NO
Bacteroides vulgatus ATCC 8482	2	927852	948440	20588	Integrated/SIGI-HMM	NO	NO		NO		Conserved protein found in conjugative transposon (x10)
Bacteroides vulgatus ATCC 8482	3	981748	996574	14826	IslandPath-DIMOB	Integrase	NO		NO
Bacteroides vulgatus ATCC 8482	4	1086047	1123956	37909	Integrated/ IslandPath-DIMOB	Transposase IS4; Tyr recombinase XerC subunit	YES	Asn	NO	tRNA-Trp-Gly-Tyr-Thr-Thr
Bacteroides vulgatus ATCC 8482	5	1222862	1236534	13672	Integrated/SIGI-HMM	NO	NO		NO		Putative conserved protein found in conjugative transposon; Putative TraI-like and TraM-like protein found in conjugative transposon
Bacteroides vulgatus ATCC 8482	6	1269264	1282792	13528	Integrated/SIGI-HMM	Mobilization protein A, B and C	YES	Arg	NO		Insertion sequence IS21-like putative ATP-binding protein
Bacteroides vulgatus ATCC 8482	7	1730165	1740861	10696	Integrated/ IslandPath-DIMOB	Transposase; putative integrase; Tyr type site-specific recombinase	NO		NO
Bacteroides vulgatus ATCC 8482	8	2000229	2013603	13374	Integrated	Transposase	NO		NO
Bacteroides vulgatus ATCC 8482	9	2047580	2075690	28110	Integrated/SIGI-HMM	Putative mobilization protein	NO		NO		Conserved protein found in conjugative transposon (x12)
Bacteroides vulgatus ATCC 8482	10	2712037	2724200	12163	Integrated/ IslandPath-DIMOB	NO	YES	Ser	NO
Bacteroides vulgatus ATCC 8482	11	2738750	2758897	20147	Integrated	Mobilization protein (x2)	NO		NO		Conserved protein found in conjugative transposon (x14)
Bacteroides vulgatus ATCC 8482	12	2961243	2974501	13258	Integrated/ IslandPath-DIMOB	Site-specific recombinase ; Tyr type-specific recombinase	NO		NO
Bacteroides vulgatus ATCC 8482	13	3154612	3168756	14144	Integrated/SIGI-HMM	Mobilization protein	YES	Ser	NO
Bacteroides vulgatus ATCC 8482	14	3375188	3386014	10826	Integrated/SIGI-HMM	NO	NO		NO
Bacteroides vulgatus ATCC 8482	15	3943366	3958024	14658	Integrated/ IslandPath-DIMOB	Integrase	YES	Gly (x2)	NO
Bacteroides vulgatus ATCC 8482	16	4005348	4018160	12812	Integrated/ IslandPath-DIMOB	Integrase; site-specific recombinase-resolvase	YES	Pro	NO
Bacteroides vulgatus ATCC 8482	17	4206054	4251476	45422	Integrated	Putative mobilization protein (x2)	NO		NO		Protein found in conjugative transposon TraE; TraK, TraM; protein found in conjugative transposon
Bacteroides vulgatus ATCC 8482	18	4293396	4303566	10170	Integrated/ IslandPath-DIMOB	NO	NO		NO
Bacteroides vulgatus ATCC 8482	19	4328958	4363966	35008	Integrated	Transposase (x4); mobilization protein BmpH (x2), mobilization protein C and B	NO		NO		Insertion sequencie IS21-like protein putative ATP-binding protein
Bacteroides vulgatus ATCC 8482	20	4526266	4550627	24361	Integrated/ IslandPath-DIMOB	Putative transposase (x3); transposase; mobilization protein MocB, MocA and BmgA	NO		NO
Bacteroides vulgatus ATCC 8482	21	4587390	4635735	48345	Integrated	Integrase (x2); putative transposase; transposase; mobilization protein C, BmgA and BmgB; excisionase; Tyr type site-specific recombinase	NO		NO		Putative mobilizable transposon, tnpC protein
Bacteroides vulgatus ATCC 8482	22	4819340	4830069	10729	Integrated/SIGI-HMM	Recombination protein	NO		NO
Porphyromonas gingivalis ATCC 33277	1	222440	236192	13752	Integrated/ IslandPath-DIMOB	Transposase in ISPg1 (x2)	YES	Pro	NO	tRNA-Ile
Porphyromonas gingivalis ATCC 33277	2	472477	487315	14838	Integrated/ IslandPath-DIMOB	Transposase in ISPg3 (x3)	YES	Ile	NO	tRNA-Ile
Porphyromonas gingivalis ATCC 33277	3	621677	659805	38128	Integrated/ IslandPath-DIMOB	Transposase in ISPg1 (x5); trasnposase in ISPg3	NO		NO		Conserved protein found in conjugative transposon TraO, TraN, TraM, TraP, TraQ, TraJ, TraK, TraI
Porphyromonas gingivalis ATCC 33277	4	926431	936058	9627	Integrated/ IslandPath-DIMOB	Transposase IS4; transposase in ISPg1	YES		NO	tRNA-Asp
Porphyromonas gingivalis ATCC 33277	5	1026426	1043808	17382	Integrated/ IslandPath-DIMOB	Transposase in ISPg3; mobilization protein (x2)	NO		NO
Porphyromonas gingivalis ATCC 33277	6	1183208	1199790	16582	Integrated/ IslandPath-DIMOB	Transposase in ISPg3 (x3)	NO		NO
Porphyromonas gingivalis ATCC 33277	7	1423199	1437832	14633	Integrated/ IslandPath-DIMOB	Transposase in ISPg1 (x2); Transposase in IsPg3 (x2),Conserved hypothetical protein related to phage	NO		NO		Conserved protein found in conjugative transposon TraO, TraN, TraM, TraP, TraQ
Salinibacter ruber DSM 13855	1	241849	269788	27939	Integrated/ IslandPath-DIMOB	ISSru2 transposase insA; IS605 family transposase orfA and B; IS110 family transposase	NO		NO
Salinibacter ruber DSM 13855	2	288749	315055	26306	Integrated/ IslandPath-DIMOB	Transposase family protein	NO		NO
Salinibacter ruber DSM 13855	3	768344	788594	20250	Integrated/ IslandPath-DIMOB	Phage integrase family protein	NO		NO
Salinibacter ruber DSM 13855	4	797148	833663	36515	Integrated/ IslandPath-DIMOB	IS5 family transposase; phage integrase domain/SAM domain-containing protein; ISSru4 transposase; IS1 family transposase insA	NO		NO		killer protein; addiction module antidote protein
Salinibacter ruber DSM 13855	5	1131732	1145556	13824	Integrated/ IslandPath-DIMOB	Integron integrase subfamily	NO		NO
Salinibacter ruber DSM 13855	6	1357855	1401115	43260	Integrated/ IslandPath-DIMOB	Phage integrase family protein, transposase degenerated	YES	Ala	YES
Salinibacter ruber M8	1	256919	270233	13314	Integrated/ IslandPath-DIMOB/SIGI-HMM	Transposase (x3), integrase, transposase is3 is911 family protein, transposase is116 is110 is902 family protein			NO
Salinibacter ruber M8	2	341315	355689	14374	Integrated/ IslandPath-DIMOB/SIGI-HMM	Transposase (x3), is4			NO
Salinibacter ruber M8	3	828411	841109	12698	Integrated/ IslandPath-DIMOB	Phage integrase, is5 transposase			NO
Salinibacter ruber M8	4	851293	869316	18023	Integrated/ IslandPath-DIMOB/SIGI-HMM	is4			NO
Salinibacter ruber M8	5	874351	901636	27285	Integrated/ IslandPath-DIMOB/SIGI-HMM	Phage integrase, integrase, transosase, is200, is605			NO
Salinibacter ruber M8	6	904176	927883	23707	Integrated/ IslandPath-DIMOB/SIGI-HMM	Phage integrase, integrase, transposase insa, trasnposase 1, transposase, is4 (x2), is1, transposase is116 is110 is902 family protein			NO
Salinibacter ruber M8	7	1228474	1242611	14137	Integrated/ IslandPath-DIMOB	Integrase (x2)			NO
BACTEROIDETES (FLAVOBACTERIA)
Dokdonia sp. MED134	1	1449878	1470313	20435	Integrated/ IslandPath-DIMOB	Phage integrase			NO
Dokdonia sp. MED134	2	1525018	1543560	18542	Integrated/ IslandPath-DIMOB	Integrase			NO
Croceibacter atlanticus HTCC2559	1	77483	119291	41808	Integrated/ IslandPath-DIMOB	Phage integrase			NO
Cythophaga hutchinsonii ATCC 33406	1	40004	65184	25180	Integrated/ IslandPath-DIMOB	NO			NO
Cythophaga hutchinsonii ATCC 33406	2	1682296	1748012	65716	Integrated/ IslandPath-DIMOB	Integrase			NO
Cythophaga hutchinsonii ATCC 33406	3	3365739	3402199	36460	Integrated	is4, site-sp recombinase			NO
Cythophaga hutchinsonii ATCC 33406	4	3826172	3835779	9607	Integrated/ IslandPath-DIMOB	Phage integrase			NO
Flavobacteria bacterium BAL38	1	914481	925372	10891	Integrated/ IslandPath-DIMOB	isPsy11 transposase, is3			NO
Flavobacteria bacterium BAL38	2	1795575	1811573	15998	Integrated/ IslandPath-DIMOB	Integrase			NO
Flavobacteria bacterium BAL38	3	1883415	1905990	22575	Integrated/ IslandPath-DIMOB	Transosase is3/is911			NO
Flavobacterium johnsoniae UW101	1	2236841	2254944	18103	Integrated/ IslandPath-DIMOB	Site-specific recombinase ; Tyr type-specific recombinase	YES		NO	HR1_GI
Flavobacterium johnsoniae UW101	2	3133955	3146700	12745	Integrated/ IslandPath-DIMOB	Transposase, integrase			NO
Flavobacterium johnsoniae UW101	3	3163106	3192620	29514	Integrated	Insertion element protein, tyr recombinase, integrase			YES
Flavobacterium johnsoniae UW101	4	3566329	3583014	16685	Integrated/SIGI-HMM	Mobilization protein			NO
Flavobacterium johnsoniae UW101	5	3605357	3623113	17756	Integrated/SIGI-HMM	NO			NO
Flavobacterium johnsoniae UW101	6	4310800	4400886	90086	Integrated/ IslandPath-DIMOB	Phage integrase (x7), integrase, mobilization protein (x2), insertion elemen prot., relaxase mobilization nuclease (x2)			YES
Flavobacterium johnsoniae UW101	7	4401086	4418906	17820	Integrated	Phage integrase			NO
Flavobacterium johnsoniae UW101	8	4462632	4475012	12380	Integrated/SIGI-HMM	NO			NO
Flavobacterium johnsoniae UW101	9	5321986	5354149	32163	Integrated/ IslandPath-DIMOB	NO			NO
Gramella foresetii KT0803	1	68782	92862	24080	Integrated/ IslandPath-DIMOB	is110 transposase			NO
Gramella foresetii KT0803	2	948692	974906	26214	Integrated/ IslandPath-DIMOB	Integrase, is3/is911			NO
Gramella foresetii KT0803	3	1005330	1022015	16685	Integrated/ IslandPath-DIMOB	Transposase (x2)			NO
Gramella foresetii KT0803	4	1434798	1455331	20533	Integrated/ IslandPath-DIMOB	Transposase			NO
Gramella foresetii KT0803	5	2512840	2530620	17780	Integrated/ IslandPath-DIMOB	Site-specific recombinase ; Tyr type-specific recombinase	YES		NO	HR1_GI
Kordia algicida OT-1	1	424688	440390	15702	Integrated/ IslandPath-DIMOB	Transposase			NO
Kordia algicida OT-1	2	442388	469368	26980	Integrated/ IslandPath-DIMOB	Transposase is66 family protein, transposase is204 is1001 is1096 is1165 family protein, transposase, phage recombinase			NO
Kordia algicida OT-1	3	3458039	3478861	20822	Integrated/ IslandPath-DIMOB	Transposase			NO
Kordia algicida OT-1	4	3614866	3638852	23986	Integrated/ IslandPath-DIMOB	tn5520-like integrase			NO
Kordia algicida OT-1	5	4247417	4264508	17091	Integrated/ IslandPath-DIMOB	Transposase			NO
Kordia algicida OT-1	6	4465039	4489313	24274	Integrated/ IslandPath-DIMOB	tyrosine type site-specific recombinase			NO
Kordia algicida OT-1	7	4983621	5027901	44280	Integrated/ IslandPath-DIMOB	Site-specific recombinase ; Tyr type-specific recombinase	YES		NO	HR1_GI
Leeuwenhoekiella blandensis MED217	1	2209284	2226454	17170	Integrated/ IslandPath-DIMOB	is110, transposase-lke (x2)			NO
Leeuwenhoekiella blandensis MED217	2	2758937	2772691	13754	Integrated/ IslandPath-DIMOB	Transposase (x4), integrase, is110			NO
Leeuwenhoekiella blandensis MED217	3	3566652	3590531	23879	Integrated/ IslandPath-DIMOB	integrase catalytic region (x2), transposase is3 is911 family protein (x2)			NO
Polaribacter sp. MED152	1	226086	238596	12510	Integrated/SIGI-HMM	NO			NO
Polaribacter irgensii 23-P	1	1656425	1671328	14903	Integrated/SIGI-HMM	Site-specific recombinase ; Tyr type-specific recombinase	YES		NO	HR1_GI
Robiginitalea biformata HTCC2501	1	234854	261657	26803	Integrated/ IslandPath-DIMOB	Integrase			NO
Robiginitalea biformata HTCC2501	2	333401	355223	21822	Integrated/ IslandPath-DIMOB	Transposase			NO
Robiginitalea biformata HTCC2501	3	617959	631714	13755	Integrated/ IslandPath-DIMOB	Transposase is3 is911 family protein, transposase			NO
Robiginitalea biformata HTCC2501	4	822802	847882	25080	Integrated/ IslandPath-DIMOB	Phage integrase			NO
Robiginitalea biformata HTCC2501	5	1910555	1938111	27556	Integrated/ IslandPath-DIMOB	Tyr-type site-specific recombinase			NO
Robiginitalea biformata HTCC2501	6	3244912	3287733	42821	Integrated/ IslandPath-DIMOB	Site-specific recombinase ; Tyr type-specific recombinase	YES		NO	HR1_GI
* tRNAs present within 10 genes upstream and downstream of the detected GI
Note: Yellow rows show the location of HR1-GI in Figure 5
